# Supplementary material for: Semicircular canal size constrains vestibular function in miniaturized frogs
Source: Sci Adv. 2022 Jun 15;8(24):eabn1104. doi: 10.1126/sciadv.abn1104 (PMC9200278; doi:10.1126/sciadv.abn1104)
Supplement: Supplementary file 2 — Movies S1 to S6 [file sciadv.abn1104_movies_s1_to_s6.zip]

Archive with 6 entries (6 files):
- sciadv.abn1104_movie_s1.mp4
- sciadv.abn1104_movie_s2.mp4
- sciadv.abn1104_movie_s3.mp4
- sciadv.abn1104_movie_s4.mp4
- sciadv.abn1104_movie_s5.mp4
- sciadv.abn1104_movie_s6.mp4
