# Supplementary material for: Semicircular canal size constrains vestibular function in miniaturized frogs
Source: Sci Adv. 2022 Jun 15;8(24):eabn1104. doi: 10.1126/sciadv.abn1104 (PMC9200278; doi:10.1126/sciadv.abn1104)
Supplement: Supplementary file 3 — Data S1 to S4 [file sciadv.abn1104_data_s1_to_s4.zip]

Archive with 4 entries (4 files):
- sciadv.abn1104_data_s1.xlsx
- sciadv.abn1104_data_s2.xlsx
- sciadv.abn1104_data_s3.xlsx
- sciadv.abn1104_data_s4.xlsx
