# Supplementary material for: Semicircular canal size constrains vestibular function in miniaturized frogs
Source: Sci Adv. 2022 Jun 15;8(24):eabn1104. doi: 10.1126/sciadv.abn1104 (PMC9200278; doi:10.1126/sciadv.abn1104)
Supplement: Supplementary file 3 — Data S1 to S4 [file sciadv.abn1104_data_s1_to_s4.zip › sciadv.abn1104_data_s1.xlsx]

## Sheet: Data S1
Family	Species	Specimen ID*	Snout-Urostyle Length (mm)	R-ant (mm)	R-pos (mm)	R-lat (mm)	r-ant (mm)	r-pos (mm)	r-lat (mm)
Microhylidae	Paedophryne sp.	BPBM 40153	8.06	0.3	0.22	0.25	0.08	0.08	0.09
Brachycephalidae	Brachycephalus sulfuratus	DZUP 151	8.43	0.3	0.23	0.31	0.08	0.13	0.11
Brachycephalidae	Brachycephalus curupira	MHNCI 10285	8.63	0.32	0.21	0.31	0.13	0.18	0.16
Microhylidae	Paedophryne titan	UMMZ 242416	8.87	0.33	0.28	0.33	0.08	0.11	0.11
Brachycephalidae	Brachycephalus brunneus	MHNC I10732	9.66	0.33	0.24	0.3	0.11	0.15	0.16
Microhylidae	Paedophryne swiftorum	BPBM 31884	10.07	0.33	0.16	0.29	0.09	0.11	0.11
Brachycephalidae	Brachycephalus coloratus	MHNCI 10274	10.31	0.26	0.23	0.43	0.13	0.16	0.17
Brachycephalidae	Brachycephalus mariatereze	MHNCI 10195	10.92	0.33	0.28	0.37	0.14	0.16	0.17
Brachycephalidae	Brachycephalus albolineatus	MHNC I10295	10.95	0.28	0.22	0.32	0.13	0.18	0.19
Sooglossidae	Sooglossus gardineri	CAS 156991	11.39	0.34	0.24	0.3	0.08	0.1	0.11
Eleutherodactylidae	Eleutherodactylus orientalis	UF 167747	11.76	0.48	0.42	0.4	0.09	0.1	0.1
Microhylidae	Syncope antenori	UF 68008	12.03	0.3	0.22	0.43	0.08	0.11	0.09
Brachycephalidae	Brachycephalus pernix	MHNC I9809	12.81	0.36	0.36	0.39	0.19	0.16	0.19
Ceratobatrachidae	Platymantis pygmaeus	KU 322068	13.62	0.52	0.41	0.37	0.11	0.12	0.12
Eleutherodactylidae	Phyzelaphryne miriamae	USNM 23963	14.21	0.69	0.36	0.46	0.09	0.12	0.11
Pyxicephalidae	Anhydrophryne rattrayi	CAS 156428	16.09	0.46	0.32	0.47	0.1	0.13	0.11
Brachycephalidae	Brachycephalus ephippium	MCZ A-108655	17.16	0.53	0.29	0.45	0.14	0.2	0.23
Aromobatidae	Allobates kingsburyi	CAS SUA10670	17.3	0.64	0.54	0.59	0.1	0.09	0.07
Aromobatidae	Mannophryne trinitatis	CAS 321816	18.78	0.55	0.4	0.49	0.09	0.09	0.07
Centrolenidae	Rulyrana saxiscandens	KU 211781	20.29	0.68	0.46	0.54	0.1	0.13	0.11
Bufonidae	Oreophrynella nigra	USNM 550182	20.46	0.4	0.28	0.53	0.16	0.23	0.23
Hylodidae	Crossodactylus trachystomus	CM 2662	20.6	0.81	0.58	0.62	0.11	0.11	0.11
Pyxicephalidae	Nothophryne broadleyi	CAS 156126	21.13	0.49	0.31	0.51	0.08	0.1	0.1
Mantellidae	Mantella baroni	CAS 250387	21.14	0.58	0.49	0.52	0.12	0.13	0.13
Bufonidae	Frostius pernambucensis	USNM 565102	21.91	0.31	0.24	0.59	0.11	0.14	0.13
Hyperoliidae	Afrixalus orophilus	UF 38612	22.1	0.66	0.39	0.68	0.1	0.11	0.13
Allophrynidae	Allophryne ruthveni	KU 166716	22.65	0.75	0.35	0.5	0.11	0.11	0.11
Eleutherodactylidae	Eleutherodactylus atkinsi	UF 177997	22.97	0.64	0.4	0.73	0.1	0.13	0.13
Aromobatidae	Aromobates mayorgai	KU 132932	22.98	0.54	0.39	0.55	0.11	0.11	0.12
Eleutherodactylidae	Eleutherodactylus antillensis	UF 100862	23.16	0.64	0.39	0.47	0.14	0.21	0.2
Pyxicephalidae	Cacosternum boettgeri	CAS 125890	23.17	0.63	0.38	0.49	0.1	0.11	0.11
Hylidae	Pseudacris crucifer	UF 108192	23.42	0.6	0.55	0.55	0.14	0.14	0.14
Strabomantidae	Barycholos pulcher	UF 68066	23.74	0.55	0.36	0.6	0.1	0.14	0.11
Rhinodermatidae	Rhinoderma darwinii	UF 62022	23.77	0.54	0.35	0.59	0.18	0.18	0.16
Phrynobatrachidae	Phrynobatrachus krefftii	CAS 168486	23.89	0.95	0.59	0.88	0.14	0.24	0.11
Hylidae	Pseudacris nigrita	UF 53483	24.53	0.69	0.54	0.57	0.14	0.16	0.15
Leptodactylidae	Physalaemus pustulosus	CAS SUA-21892	25.07	0.53	0.47	0.57	0.13	0.15	0.14
Hylidae	Pseudacris triseriata	UF 16203	26.03	0.69	0.51	0.64	0.15	0.16	0.16
Centrolenidae	Cochranella granulosa	UF 137267	26.08	0.78	0.52	0.64	0.09	0.12	0.15
Cycloramphidae	Zachaenus parvulus	CAS SUA-11907	27.19	0.74	0.38	0.47	0.12	0.15	0.15
Bufonidae	Nectophrynoides tornieri	CAS 125439	27.29	0.42	0.47	0.39	0.12	0.15	0.16
Hyperoliidae	Callixalus pictus	UF 27887	27.6	1.08	0.72	0.9	0.17	0.17	0.18
Hylidae	Pseudacris ornata	UF 15919	28.48	0.81	0.68	0.67	0.15	0.17	0.18
Hylidae	Pseudacris nigrita	UF 53492	28.74	0.65	0.46	0.72	0.14	0.15	0.15
Leptodactylidae	Leptodactylus melanotus	UF 169108	28.74	0.84	0.46	0.89	0.11	0.21	0.08
Hyperoliidae	Afrixalus paradorsalis	CAS 256912	28.88	0.75	0.4	0.68	0.1	0.11	0.09
Microhylidae	Melanobatrachus indicus	AMNH A-23830	29.11	0.79	0.51	0.8	0.15	0.17	0.18
Rhacophoridae	Philautus petersi	KU 335721	29.32	0.95	0.81	0.93	0.18	0.2	0.14
Rhacophoridae	Theloderma asperum	CAS 236133	29.39	0.75	0.74	0.77	0.12	0.15	0.1
Arthroleptidae	Arthroleptis bioko	CAS 207285	29.57	0.72	0.46	0.56	0.08	0.12	0.15
Ranidae	Staurois natator	KU 309505	29.99	0.67	0.48	0.68	0.14	0.19	0.18
Pipidae	Hymenochirus boettgeri	CAS 253587	30.05	1.6	0.57	0.87	0.09	0.09	0.12
Leiopelmatidae	Leiopelma hochstetteri	UMMZ 177463	30.26	0.54	0.39	0.7	0.2	0.2	0.21
Hylidae	Pseudacris ornata	UF 109432	30.32	0.74	0.56	0.66	0.17	0.17	0.17
Ascaphidae	Ascaphus truei	UF 80664	30.35	0.97	0.72	0.85	0.23	0.2	0.28
Brevicipitidae	Balebreviceps hillmani	CAS 167436	30.36	0.64	0.54	0.8	0.19	0.22	0.21
Leptodactylidae	Leptodactylus discodactylus	CAS 93317	30.81	0.83	0.51	0.83	0.11	0.16	0.13
Centrolenidae	Centrolene buckleyi	UF 30578	31.08	0.8	1.04	0.78	0.15	0.16	0.15
Bufonidae	Osornophryne bufoniformis	USNM 322774	31.78	0.43	0.34	0.67	0.25	0.35	0.31
Rhacophoridae	Nyctixalus pictus	CAS 24749	32.35	0.82	0.85	0.75	0.17	0.14	0.14
Bufonidae	Anaxyrus quercicus	UF 124269	33.15	0.58	0.42	0.58	0.13	0.18	0.2
Hemisotidae	Hemisus guineensis	CAS 258533	33.2	0.66	0.48	0.76	0.12	0.12	0.13
Pipidae	Xenopus andrei	MHNG 2088.32	33.35	2.41	0.96	1.11	0.09	0.08	0.09
Mantellidae	Mantidactylus lugubris	CAS 251252	33.58	0.85	0.59	0.71	0.12	0.15	0.13
Rhinophrynidae	Rhinophrynus dorsalis	CAS 71766	33.6	1.21	0.97	0.98	0.15	0.15	0.16
Hylidae	Hyla andersonii	UF 30274	33.76	0.87	0.75	0.79	0.13	0.14	0.12
Bufonidae	Atelopus ignescens	UF 39140	34.15	0.9	0.39	0.62	0.16	0.17	0.19
Hylodidae	Hylodes asper	CM 45975	34.59	0.88	0.83	0.79	0.16	0.18	0.13
Batrachylidae	Batrachyla taeniata	CAS 85253	35.09	1.39	0.93	1.22	0.25	0.27	0.23
Eleutherodactylidae	Eleutherodactylus glaphycompus	UF 56811	35.35	0.9	0.66	0.83	0.13	0.15	0.14
Myobatrachidae	Adelotus brevis	CAS 82351	35.51	1.09	0.43	0.9	0.1	0.2	0.16
Brachycephalidae	Ischnocnema guentheri	UMMZ 104260	35.68	0.92	0.58	0.77	0.12	0.13	0.13
Mantellidae	Boophis tephraeomystax	CAS 156914	36.57	0.85	0.63	0.69	0.12	0.16	0.14
Dendrobatidae	Phyllobates bicolor	UF 71742	37.97	0.71	0.52	0.84	0.15	0.14	0.17
Heleophrynidae	Heleophryne purcelli	CAS 5171	38.39	0.91	0.88	0.91	0.22	0.2	0.21
Pelodytidae	Pelodytes caucasicus	CAS 94059	39.75	0.73	0.51	0.72	0.18	0.16	0.21
Strabomantidae	Oreobates quixensis	CAS 11453	40.39	0.94	0.63	0.96	0.14	0.22	0.16
Hemiphractidae	Gastrotheca peruana	UF 65801	40.94	0.98	0.72	0.88	0.18	0.22	0.18
Ptychadenidae	Lanzarana largeni	USNM 233868	41	1.23	0.79	1.02	0.13	0.12	0.14
Phrynobatrachidae	Phrynobatrachus africanus	CAS 199307	41.4	0.64	0.37	0.74	0.08	0.15	0.1
Alytidae	Alytes obstetricans	CAS SUA-21691	41.62	1.47	0.94	0.9	0.19	0.2	0.24
Ceratobatrachidae	Platymantis corrugatus	KU 333301	42.67	0.99	0.76	0.93	0.13	0.16	0.14
Myobatrachidae	Limnodynastes convexiusculus	CAS 121263	42.72	0.95	0.57	0.83	0.11	0.2	0.13
Pyxicephalidae	Tomopterna delalandii	CAS 157511	42.85	0.93	0.78	0.96	0.2	0.21	0.19
Rhacophoridae	Rhacophorus appendiculatus	KU 322222	43.23	0.8	0.67	0.81	0.17	0.21	0.18
Bufonidae	Anaxyrus fowleri	UF 3997.2	44.35	0.71	0.58	0.76	0.21	0.26	0.22
Ranidae	Amietia sp.	CAS 250652	44.52	1.04	0.94	1.04	0.2	0.22	0.22
Microhylidae	Kaloula picta	KU 321376	44.93	0.74	0.5	0.94	0.22	0.25	0.18
Scaphiopodidae	Scaphiopus holbrookii	UF 9620	45.09	0.72	0.49	0.82	0.26	0.37	0.27
Brevicipitidae	Callulina kisiwamsitu	CAS 168818	45.1	1.14	0.79	1.17	0.19	0.24	0.21
Microhylidae	Asterophrys similis	AMNH A-43722	45.22	1.1	0.59	1.39	0.14	0.21	0.14
Odontophrynidae	Proceratophrys boiei	CM 45985	45.33	1.03	0.6	1.11	0.21	0.27	0.24
Leptodactylidae	Leptodactylus poecilochilus	UF 103912	45.34	0.95	0.61	0.93	0.1	0.18	0.11
Arthroleptidae	Leptopelis ocellatus	CAS 253513	45.35	1.19	0.71	1	0.19	0.22	0.19
Telmatobiidae	Telmatobius degener	UF 39736	45.47	1.37	0.73	1.1	0.27	0.34	0.26
Microhylidae	Otophryne pyburni	AMNH A-92115	45.77	1.29	0.74	1.27	0.19	0.2	0.17
Hemiphractidae	Gastrotheca pseustes	CAS SUA-21848	46.03	1.4	0.96	1.13	0.21	0.25	0.17
Myobatrachidae	Rheobatrachus silus	CAS 153753	46.34	0.93	0.51	0.92	0.21	0.21	0.17
Alytidae	Discoglossus pictus	KU 144217	46.42	0.94	0.61	0.86	0.19	0.19	0.2
Nyctibatrachidae	Nyctibatrachus humayuni	CAS 104261	46.69	1.11	0.76	1.03	0.15	0.16	0.15
Myobatrachidae	Myobatrachus gouldii	AMNH A-46055	47.09	1.55	0.54	1.02	0.2	0.35	0.27
Scaphiopodidae	Spea multiplicata	UF 100788	47.3	0.68	0.56	0.9	0.22	0.27	0.24
Ptychadenidae	Hildebrandtia ornata	CAS 154657	47.52	1.14	0.92	1.03	0.17	0.22	0.2
Craugastoridae	Craugastor laticeps	UF 157233	47.97	1.13	0.9	0.91	0.16	0.19	0.17
Ptychadenidae	Ptychadena sp.	CAS 256862	48.11	1.11	0.71	1.21	0.15	0.19	0.15
Bufonidae	Anaxyrus terrestris	UF 3170.1	48.34	0.73	0.64	0.87	0.25	0.29	0.26
Hemiphractidae	Gastrotheca riobambae	CAS 152042	48.34	1.14	0.94	1.02	0.22	0.27	0.22
Mantellidae	Aglyptodactylus madagascariensis	CAS 250204	48.91	0.95	0.68	1.01	0.16	0.18	0.21
Hemiphractidae	Gastrotheca peruana	UF 65783	48.95	1.21	0.79	1.07	0.2	0.21	0.19
Strabomantidae	Strabomantis ingeri	FMNH 81915	50.01	1.2	0.57	1.13	0.2	0.34	0.24
Bufonidae	Nectophrynoides viviparus	CAS 174045	50.32	0.71	0.53	0.82	0.19	0.43	0.29
Bombinatoridae	Bombina maxima	UF 96648	51.38	0.93	0.39	0.87	0.16	0.18	0.17
Alsodidae	Limnomedusa macroglossa	CM 55388	51.74	1.1	0.92	1.15	0.17	0.18	0.14
Petropedetidae	Petropedetes natator	CAS 230204	51.91	0.96	0.81	0.91	0.12	0.2	0.13
Telmatobiidae	Telmatobius halli	AMNH	52.6	1.45	0.93	1.26	0.17	0.24	0.17
Odontobatrachidae	Odontobatrachus natator	CAS 230204	52.7	0.96	0.76	0.96	0.13	0.22	0.15
Pelobatidae	Pelobates fuscus	UF 36935	52.97	1	0.87	0.86	0.24	0.22	0.26
Ranidae	Amnirana albolabris	CAS 257980	53.35	1.24	0.88	1.12	0.13	0.17	0.16
Hemisotidae	Hemisus sp.	AMNH	54.15	0.64	0.56	0.98	0.15	0.22	0.18
Mantellidae	Mantidactylus femoralis	CAS 250506	54.34	1.25	0.7	0.95	0.15	0.2	0.17
Pelodryadidae	Nyctimystes daymani	UF 109158	54.79	0.95	0.9	0.98	0.21	0.25	0.2
Phyllomedusidae	Pachymedusa dacnicolor	CAS 91921	54.81	1.14	0.87	1.01	0.25	0.24	0.2
Conrauidae	Conraua crassipes	CAS 258122	55.11	1.48	1.07	1.33	0.2	0.25	0.17
Microhylidae	Uperodon systoma	AMNH A-75123	55.79	0.84	0.56	0.86	0.2	0.32	0.2
Odontophrynidae	Odontophrynus americanus	CM 147828	55.83	1.25	0.82	1.23	0.28	0.38	0.35
Cycloramphidae	Cycloramphus asper	CM 68339	56.78	1.05	0.58	0.83	0.16	0.24	0.19
Megophrynidae	Leptobrachium hasseltii	UF 61841	57.21	1.18	0.67	0.78	0.16	0.3	0.24
Heleophrynidae	Heleophryne natalensis	UF 100828	57.23	1.06	0.98	1.04	0.21	0.24	0.24
Petropedetidae	Arthroleptides martiensseni	CAS 168627	60.07	1.01	0.72	1.08	0.15	0.24	0.2
Batrachylidae	Hylorina sylvatica	CAS 141996	60.85	0.62	0.46	0.7	0.16	0.18	0.16
Brevicipitidae	Breviceps gibbosus	AMNH	62.23	1.15	0.93	1.35	0.31	0.43	0.35
Telmatobiidae	Telmatobius thompsoni	UF 39734	63.83	1.2	0.86	1.35	0.21	0.24	0.2
Ranidae	Amnirana lepus	CAS 260122	66.9	1.46	0.93	1.43	0.16	0.26	0.22
Rhacophoridae	Polypedates macrotis	KU 327008	67.03	1.02	0.9	1.16	0.16	0.2	0.16
Dicroglossidae	Limnonectes blythii	CAS 240435	67.89	1.33	1.02	1.45	0.14	0.19	0.17
Calyptocephalellidae	Telmatobufo venustus	KU 161438	70.73	1.19	1.04	1.14	0.25	0.35	0.32
Ranidae	Hylarana grandocula	KU 326399	71.33	1.15	0.89	1.36	0.22	0.26	0.23
Bombinatoridae	Barbourula busuangensis	UF 70546	79.92	1.49	0.79	1.01	0.24	0.23	0.25
Ceratophryidae	Lepidobatrachus asper	UF 12347	80.54	1.36	1.22	1.41	0.28	0.42	0.34
Nasikabatrachidae	Nasikabatrachus sahyadrensis	CESF 203	81.03	0.94	0.84	1.09	0.29	0.32	0.32
Hylidae	Ecnomiohyla miliaria	UF 137208	87.34	1.59	0.64	1.11	0.2	0.31	0.18
Dicroglossidae	Limnonectes macrocephalus	KU 306056	88	1.6	0.97	1.51	0.17	0.26	0.24
Ranidae	Rana grylio	UF 2109.1	92.93	1.73	1.37	1.66	0.19	0.34	0.27
Hylidae	Hypsiboans boans	UF 73746	97.71	1.45	0.94	1.43	0.11	0.16	0.17
Megophrynidae	Brachytarsophrys carinensis	UF 63888	102.27	1.09	0.83	1.33	0.23	0.33	0.43
Pipidae	Pipa pipa	UF 64234	113.14	1.3	0.96	1.14	0.11	0.11	0.13
Ceratophryidae	Ceratophrys aurita	CAS 84998	117.42	1.39	1.02	1.51	0.33	0.39	0.34
Dicroglossidae	Limnonectes macrocephalus	KU 306058	136.25	2.08	1.44	2.23	0.15	0.23	0.24
Leptodactylidae	Batrachophrynus macrostomus	CAS 74601	147.57	2.28	1.72	2.18	0.35	0.42	0.42
Ceratobatrachidae	Cornufer bufoniformis	KU 341127	151.59	3.08	1.11	1.81	0.2	0.31	0.23
Conrauidae	Conraua goliath	UF 64720	255.25	1.77	1.31	1.81	0.25	0.28	0.24
*American Museum of Natural History (AMNH)
Bernice Pauahi Bishop Museum (BPBM)
California Academy of Sciences (CAS)
California Academy of Sciences, Stanford University Amphibian Collection (CAS-SUA)
Carnegie Museum of Natural History (CM)
Centre for Ecological Studies, Indian Institute of Science (CESF)
Departmento de Zoologia da Universidade Federal do Paraná (DZUP)
Field Museum of Natural History (FMNH)
Florida Museum of Natural History at University of Florida (UF)
Museu de Historia Natural Capao da Imbuia (MHNCI)
Muséum d'histoire naturelle de la Ville de Genève (MHNG)
Smithsonian Institution’s National Museum of Natural History (USNM)
University of Kansas Biodiversity Institute (KU)
University of Michigan Museum of Zoology (UMMZ)
