# Supplementary material for: Semicircular canal size constrains vestibular function in miniaturized frogs
Source: Sci Adv. 2022 Jun 15;8(24):eabn1104. doi: 10.1126/sciadv.abn1104 (PMC9200278; doi:10.1126/sciadv.abn1104)
Supplement: Supplementary file 3 — Data S1 to S4 [file sciadv.abn1104_data_s1_to_s4.zip › sciadv.abn1104_data_s2.xlsx]

## Sheet: Data S2
body angle							angular velocity							angular acceleration
time	mean	s.d.	C.I.	upper bound	lower bound		time	mean	s.d.	C.I.	upper bound	lower bound		time	mean	s.d.	C.I.	upper bound	lower bound
0	14.8331	5.90146	4.08943	18.9225	10.7437		0	121.543	94.5435	65.5141	187.057	56.0293		0	202.092	277.847	192.535	394.626	9.55689
1	14.8786	5.90995	4.09531	18.9739	10.7833		1	121.557	94.5365	65.5092	187.066	56.0475		1	232.37	304.611	211.081	443.451	21.289
2	15.0391	5.91998	4.10226	19.1414	10.9369		2	121.957	94.4701	65.4632	187.421	56.4941		2	689.709	583.075	404.043	1093.75	285.667
3	15.2009	5.93233	4.11082	19.3117	11.09		3	123.363	94.4413	65.4433	188.807	57.9201		3	1486.23	928.117	643.14	2129.37	843.087
4	15.3651	5.947	4.12099	19.4861	11.2442		4	125.834	94.5106	65.4913	191.325	60.3425		4	2292.84	1217.03	843.343	3136.18	1449.5
5	15.5334	5.96401	4.13277	19.6662	11.4006		5	129.35	94.6663	65.5992	194.95	63.7513		5	3088.4	1514.06	1049.17	4137.57	2039.24
6	15.7068	5.98356	4.14632	19.8531	11.5605		6	133.879	94.9231	65.7771	199.656	68.1017		6	3874.53	1810.42	1254.53	5129.06	2619.99
7	15.8869	6.00526	4.16136	20.0482	11.7255		7	139.427	95.3107	66.0457	205.472	73.3809		7	4651.43	2099.95	1455.16	6106.6	3196.27
8	16.0749	6.02967	4.17827	20.2532	11.8966		8	145.982	95.8174	66.3969	212.379	79.5855		8	5417.22	2379.16	1648.64	7065.86	3768.58
9	16.272	6.0565	4.19686	20.4689	12.0751		9	153.513	96.4364	66.8258	220.339	86.6871		9	6171.03	2648.21	1835.08	8006.11	4335.95
10	16.4798	6.08592	4.21725	20.6971	12.2626		10	162.026	97.2529	67.3916	229.418	94.6348		10	6905.57	2909.06	2015.84	8921.4	4889.73
11	16.699	6.1179	4.23941	20.9384	12.4595		11	171.447	98.2261	68.066	239.513	103.381		11	7618.4	3161.93	2191.06	9809.46	5427.33
12	16.9316	6.15269	4.26352	21.1951	12.6681		12	181.816	99.3555	68.8486	250.664	112.967		12	8306.23	3404.71	2359.3	10665.5	5946.93
13	17.1779	6.19002	4.28939	21.4673	12.8885		13	193.027	100.685	69.7698	262.797	123.258		13	8967.4	3637.33	2520.49	11487.9	6446.91
14	17.4394	6.22993	4.31704	21.7564	13.1224		14	205.071	102.198	70.8183	275.889	134.253		14	9595.88	3859.77	2674.63	12270.5	6921.24
15	17.7172	6.27304	4.34691	22.0641	13.3703		15	217.912	103.847	71.9607	289.873	145.951		15	10186.7	4070.9	2820.94	13007.7	7365.77
16	18.0125	6.31807	4.37812	22.3906	13.6344		16	231.486	105.686	73.2356	304.722	158.251		16	10730.2	4269.71	2958.71	13688.9	7771.52
17	18.3256	6.36669	4.41181	22.7374	13.9138		17	245.717	107.681	74.618	320.335	171.099		17	11218.8	4455.89	3087.72	14306.5	8131.03
18	18.6575	6.41732	4.44689	23.1044	14.2106		18	260.534	109.808	76.0918	336.626	184.442		18	11641.5	4627.1	3206.36	14847.8	8435.1
19	19.0093	6.47107	4.48414	23.4934	14.5251		19	275.841	112.114	77.6899	353.531	198.151		19	11989.5	4774.1	3308.22	15297.7	8681.28
20	19.3815	6.52712	4.52298	23.9045	14.8585		20	291.554	114.546	79.3747	370.929	212.179		20	12256.9	4897.75	3393.9	15650.8	8862.97
21	19.7737	6.58615	4.56388	24.3376	15.2098		21	307.543	117.095	81.1415	388.685	226.401		21	12443.3	4992.63	3459.66	15903	8983.67
22	20.1872	6.64764	4.6065	24.7937	15.5807		22	323.705	119.751	82.9819	406.687	240.723		22	12539.6	5047.89	3497.94	16037.5	9041.63
23	20.622	6.7119	4.65102	25.273	15.971		23	339.934	122.442	84.8467	424.781	255.088		23	12546.8	5060.68	3506.81	16053.6	9040.02
24	21.0772	6.77917	4.69764	25.7748	16.3795		24	356.116	125.152	86.7246	442.84	269.391		24	12472.6	5036.53	3490.07	15962.7	8982.51
25	21.5534	6.84922	4.74618	26.2996	16.8072		25	372.126	127.815	88.5694	460.695	283.556		25	12308.6	4982.99	3452.97	15761.5	8855.59
26	22.051	6.9225	4.79696	26.8479	17.254		26	387.865	130.369	90.3395	478.204	297.525		26	12052.2	4905.35	3399.17	15451.3	8652.99
27	22.568	6.99868	4.84975	27.4177	17.7182		27	403.21	132.789	92.0165	495.226	311.193		27	11713.7	4822.16	3341.53	15055.2	8372.14
28	23.1047	7.07829	4.90491	28.0096	18.1998		28	418.056	135.038	93.5746	511.63	324.481		28	11297.8	4741.42	3285.57	14583.4	8012.23
29	23.6605	7.16038	4.9618	28.6223	18.6987		29	432.308	137.084	94.9929	527.301	337.315		29	10817.8	4668.43	3235	14052.8	7582.82
30	24.234	7.24568	5.02091	29.2549	19.2131		30	445.905	138.942	96.2801	542.185	349.625		30	10284.8	4603.05	3189.69	13474.5	7095.1
31	24.825	7.33347	5.08174	29.9067	19.7432		31	458.75	140.601	97.43	556.18	361.32		31	9700.62	4545.62	3149.9	12850.5	6550.72
32	25.4316	7.42348	5.14411	30.5757	20.2874		32	470.832	142.075	98.4511	569.283	372.381		32	9069.86	4496.24	3115.68	12185.5	5954.18
33	26.0534	7.51594	5.20818	31.2616	20.8452		33	482.031	143.372	99.3496	581.38	382.681		33	8401.27	4453.78	3086.26	11487.5	5315.01
34	26.6892	7.60998	5.27335	31.9626	21.4159		34	492.344	144.491	100.125	592.469	392.218		34	7710.93	4412.22	3057.46	10768.4	4653.47
35	27.3376	7.70542	5.33949	32.677	21.9981		35	501.747	145.507	100.829	602.577	400.918		35	7012.8	4367.49	3026.46	10039.3	3986.34
36	27.9972	7.80246	5.40673	33.4039	22.5904		36	510.248	146.389	101.44	611.689	408.808		36	6311.27	4316.76	2991.31	9302.58	3319.96
37	28.6675	7.90009	5.47438	34.1418	23.1931		37	517.807	147.153	101.97	619.777	415.836		37	5607.42	4254.94	2948.47	8555.88	2658.95
38	29.3465	7.99856	5.54262	34.8891	23.8039		38	524.466	147.818	102.43	626.896	422.035		38	4910.69	4179.81	2896.41	7807.1	2014.28
39	30.0333	8.09761	5.61125	35.6446	24.4221		39	530.237	148.425	102.852	633.088	427.385		39	4227.86	4090.9	2834.8	7062.66	1393.06
40	30.7271	8.19663	5.67987	36.407	25.0473		40	535.103	148.925	103.198	638.301	431.905		40	3564.64	3989.01	2764.19	6328.84	800.45
41	31.4264	8.29598	5.74872	37.1751	25.6776		41	539.137	149.339	103.485	642.622	435.652		41	2924.84	3879.39	2688.23	5613.07	236.607
42	32.13	8.3952	5.81747	37.9474	26.3125		42	542.359	149.697	103.733	646.092	438.626		42	2311.23	3759.03	2604.82	4916.05	-293.597
43	32.8372	8.49414	5.88603	38.7232	26.9511		43	544.812	149.984	103.931	648.744	440.881		43	1723.7	3629.89	2515.34	4239.04	-791.633
44	33.5468	8.59292	5.95448	39.5012	27.5923		44	546.499	150.172	104.062	650.561	442.437		44	1166.85	3493.39	2420.75	3587.6	-1253.89
45	34.2579	8.69137	6.0227	40.2806	28.2352		45	547.502	150.304	104.153	651.656	443.349		45	638.777	3351.45	2322.4	2961.17	-1683.62
46	34.9697	8.78952	6.09072	41.0604	28.879		46	547.85	150.377	104.204	652.054	443.646		46	140.352	3207.48	2222.63	2362.98	-2082.28
47	35.6812	8.88753	6.15863	41.8399	29.5226		47	547.566	150.359	104.191	651.758	443.375		47	-328.655	3068.37	2126.23	1797.58	-2454.89
48	36.392	8.98536	6.22643	42.6184	30.1656		48	546.695	150.295	104.147	650.843	442.548		48	-769.25	2940.56	2037.67	1268.42	-2806.92
49	37.1009	9.08292	6.29403	43.3949	30.8069		49	545.279	150.182	104.069	649.348	441.21		49	-1181.73	2825.75	1958.11	776.381	-3139.83
50	37.8075	9.18073	6.3618	44.1693	31.4457		50	543.355	150.035	103.967	647.322	439.388		50	-1565.35	2721.94	1886.17	320.821	-3451.52
51	38.511	9.27802	6.42922	44.9402	32.0818		51	540.94	149.838	103.831	644.77	437.109		51	-1917.21	2629.45	1822.08	-95.1251	-3739.29
52	39.2109	9.37558	6.49683	45.7077	32.7141		52	538.098	149.623	103.682	641.78	434.416		52	-2235.96	2544.4	1763.15	-472.812	-3999.1
53	39.9066	9.4728	6.56419	46.4708	33.3424		53	534.867	149.394	103.523	638.389	431.344		53	-2523.38	2466.64	1709.26	-814.116	-4232.65
54	40.5978	9.57003	6.63157	47.2294	33.9662		54	531.283	149.152	103.355	634.639	427.928		54	-2779.5	2395.94	1660.27	-1119.23	-4439.77
55	41.2838	9.66692	6.69871	47.9825	34.5851		55	527.386	148.884	103.169	630.555	424.217		55	-3002.76	2330.24	1614.75	-1388.01	-4617.5
56	41.9644	9.7636	6.7657	48.7301	35.1987		56	523.228	148.601	102.973	626.201	420.255		56	-3190.97	2270.37	1573.26	-1617.72	-4764.23
57	42.6394	9.86003	6.83253	49.4719	35.8069		57	518.853	148.301	102.766	621.619	416.088		57	-3345.41	2218.4	1537.25	-1808.17	-4882.66
58	43.3081	9.9559	6.89896	50.2071	36.4092		58	514.298	147.982	102.545	616.843	411.754		58	-3467.47	2174.3	1506.69	-1960.78	-4974.16
59	43.9708	10.0515	6.96524	50.9361	37.0056		59	509.608	147.653	102.317	611.924	407.291		59	-3563.77	2140.44	1483.22	-2080.55	-5046.99
60	44.6271	10.1465	7.03106	51.6582	37.5961		60	504.807	147.318	102.085	606.892	402.723		60	-3641.66	2115.77	1466.13	-2175.53	-5107.78
61	45.277	10.2412	7.09665	52.3737	38.1804		61	499.921	146.982	101.851	601.772	398.069		61	-3704.59	2097.65	1453.57	-2251.03	-5158.16
62	45.9202	10.3351	7.1617	53.0819	38.7585		62	494.96	146.649	101.621	596.581	393.339		62	-3751.76	2084.4	1444.39	-2307.37	-5196.15
63	46.5568	10.4285	7.22643	53.7832	39.3304		63	489.952	146.325	101.396	591.348	388.556		63	-3783.3	2073.73	1436.99	-2346.31	-5220.3
64	47.1867	10.5211	7.29063	54.4774	39.8961		64	484.908	146.015	101.181	586.09	383.727		64	-3803.86	2065.91	1431.57	-2372.28	-5235.43
65	47.8098	10.6131	7.35437	55.1642	40.4555		65	479.848	145.721	100.978	580.826	378.87		65	-3814.73	2062.66	1429.33	-2385.4	-5244.05
66	48.4262	10.7042	7.41751	55.8437	41.0087		66	474.773	145.459	100.796	575.569	373.976		66	-3815.29	2066.9	1432.26	-2383.03	-5247.56
67	49.0358	10.7947	7.48018	56.516	41.5556		67	469.706	145.23	100.637	570.343	369.069		67	-3805.83	2079.97	1441.32	-2364.51	-5247.15
68	49.6387	10.8842	7.54226	57.1809	42.0964		68	464.65	145.051	100.513	565.163	364.137		68	-3789.88	2102.61	1457.01	-2332.87	-5246.89
69	50.2346	10.9729	7.60369	57.8383	42.631		69	459.619	144.93	100.429	560.048	359.189		69	-3769.86	2137.07	1480.89	-2288.97	-5250.75
70	50.8241	11.0607	7.66455	58.4887	43.1596		70	454.604	144.88	100.395	554.999	354.209		70	-3747.88	2186.32	1515.02	-2232.87	-5262.9
71	51.4067	11.1476	7.72477	59.1315	43.6819		71	449.617	144.911	100.416	550.033	349.2		71	-3723.08	2252.83	1561.1	-2161.97	-5284.18
72	51.9828	11.2335	7.78431	59.7671	44.1985		72	444.66	145.042	100.507	545.167	344.153		72	-3694.56	2337.04	1619.46	-2075.1	-5314.02
73	52.5521	11.3186	7.84323	60.3954	44.7089		73	439.728	145.286	100.676	540.405	339.052		73	-3662.83	2438.41	1689.7	-1973.14	-5352.53
74	53.1149	11.4026	7.90144	61.0163	45.2134		74	434.843	145.662	100.937	535.78	333.906		74	-3627.31	2556.35	1771.42	-1855.88	-5398.73
75	53.6711	11.4857	7.95905	61.6301	45.712		75	429.985	146.19	101.302	531.287	328.683		75	-3589.48	2691.85	1865.32	-1724.16	-5454.81
76	54.2208	11.5679	8.01599	62.2368	46.2048		76	425.179	146.895	101.791	526.97	323.388		76	-3548.87	2843.28	1970.25	-1578.61	-5519.12
77	54.7638	11.6491	8.07227	62.8361	46.6915		77	420.414	147.796	102.416	522.83	317.998		77	-3506.36	3007.18	2083.83	-1422.53	-5590.19
78	55.3007	11.7296	8.12805	63.4287	47.1726		78	415.699	148.896	103.178	518.877	312.521		78	-3462.33	3176.11	2200.89	-1261.45	-5663.22
79	55.831	11.8093	8.18326	64.0142	47.6477		79	411.027	150.219	104.095	515.121	306.932		79	-3419.2	3342.62	2316.27	-1102.93	-5735.48
80	56.355	11.8883	8.23805	64.5931	48.117		80	406.41	151.772	105.171	511.581	301.239		80	-3378.83	3503.12	2427.5	-951.331	-5806.32
81	56.8728	11.9669	8.29247	65.1653	48.5803		81	401.828	153.557	106.408	508.235	295.42		81	-3343.19	3655.32	2532.96	-810.234	-5876.15
82	57.3843	12.0452	8.34671	65.7311	49.0376		82	397.279	155.584	107.812	505.092	289.467		82	-3315.47	3796.29	2630.64	-684.826	-5946.11
83	57.8897	12.1231	8.40075	66.2904	49.4889		83	392.764	157.857	109.388	502.151	283.376		83	-3293.74	3921.22	2717.21	-576.526	-6010.96
84	58.3888	12.2014	8.45495	66.8437	49.9338		84	388.258	160.372	111.13	499.388	277.129		84	-3270.97	4022.55	2787.44	-483.539	-6058.41
85	58.8818	12.2798	8.5093	67.3911	50.3725		85	383.788	163.099	113.02	496.808	270.769		85	-3239.14	4097.64	2839.47	-399.671	-6078.6
86	59.3686	12.3588	8.56406	67.9326	50.8045		86	379.364	166.027	115.049	494.413	264.315		86	-3190.45	4142.85	2870.8	-319.65	-6061.24
87	59.8495	12.4387	8.61941	68.4689	51.2301		87	375.015	169.115	117.189	492.204	257.827		87	-3123.33	4163.11	2884.83	-238.497	-6008.16
88	60.3242	12.5196	8.67548	68.9997	51.6487		88	370.771	172.324	119.412	490.183	251.358		88	-3033.78	4151.19	2876.58	-157.205	-5910.36
89	60.7935	12.602	8.73256	69.5261	52.061		89	366.657	175.615	121.693	488.35	244.964		89	-2926.61	4109.14	2847.43	-79.1763	-5774.05
90	61.2568	12.6859	8.79074	70.0476	52.4661		90	362.71	178.926	123.987	486.698	238.723		90	-2798.9	4026.65	2790.27	-8.62534	-5589.17
91	61.7152	12.7719	8.8503	70.5655	52.8649		91	358.94	182.224	126.273	485.213	232.668		91	-2653.09	3906.39	2706.94	53.8516	-5360.03
92	62.1683	12.8599	8.91133	71.0796	53.2569		92	355.396	185.434	128.497	483.893	226.899		92	-2486.06	3737	2589.56	103.499	-5075.62
93	62.6167	12.9506	8.97411	71.5908	53.6426		93	352.093	188.517	130.633	482.726	221.46		93	-2296.71	3515.57	2436.12	139.41	-4732.83
94	63.0608	13.0438	9.03872	72.0995	54.022		94	349.071	191.383	132.619	481.69	216.452		94	-2078.75	3233.4	2240.59	161.838	-4319.34
95	63.5008	13.14	9.10538	72.6062	54.3954		95	346.377	193.969	134.411	480.788	211.965		95	-1824.47	2888.25	2001.42	176.954	-3825.88
96	63.9375	13.2393	9.17417	73.1117	54.7633		96	344.056	196.197	135.955	480.011	208.101		96	-1530.07	2483.33	1720.83	190.765	-3250.9
97	64.3712	13.3417	9.24517	73.6164	55.1261		97	342.182	197.946	137.167	479.348	205.015		97	-1194.64	2024.14	1402.63	207.99	-2597.27
98	64.8027	13.4475	9.31844	74.1212	55.4843		98	340.776	199.186	138.026	478.802	202.749		98	-827.824	1551.73	1075.27	247.45	-1903.1
99	65.2326	13.5564	9.39397	74.6266	55.8387		99	339.937	199.742	138.411	478.348	201.525		99	-393.175	919.33	637.052	243.877	-1030.23
100	65.6618	13.6686	9.47167	75.1335	56.1901		100	339.712	199.85	138.486	478.198	201.225		100	-180.497	510.663	353.865	173.368	-534.362
