# Supplementary material for: Semicircular canal size constrains vestibular function in miniaturized frogs
Source: Sci Adv. 2022 Jun 15;8(24):eabn1104. doi: 10.1126/sciadv.abn1104 (PMC9200278; doi:10.1126/sciadv.abn1104)
Supplement: Supplementary file 3 — Data S1 to S4 [file sciadv.abn1104_data_s1_to_s4.zip › sciadv.abn1104_data_s3.xlsx]

## Sheet: Data S3
Family	Species
Brachycephalidae	Brachycephalus coloratus
	Brachycephalus pernix
	Brachycephalus tridactylus
	Ischnocnema henselii
	Ischnocnema sambaqui
Bufonidae	Melanophryniscus vilavelhensis
	Dendrophryniscus leucomystax
	Rhinella abei
	Rhinella icterica
Craugastoridae	Barycholos ternetzi
Hylidae	Aplastodiscus perviridis
	Boana albomarginatus
	Dendropsophus berthalutzae
	Dendropsophus minutus
	Dendropsophus nahdereri
	Dendropsophus werneri
	Hypsiboas sp.
	Scinax fuscovarius
	Scinax perpusillus
	Scinax sp.1
	Scinax sp.2
	Scinax sp.3
	Scinax tymbamirim
	Sphaenorhynchus sp.
Hylodidae	Crossodactylus sp.
	Hylodes heyeri
Leptodactylidae	Adenomera sp.
	Leptodactylus furnarius
	Physalaemeus cuvieri
	Physalaemus centralis
	Physalaemus gracilis
	Pseudopaludicola sp.
Microhylidae	Chiasmocleis albopunctata
	Elachistocleis cesarii
Odontophrynidae	Odontophrynus cultripes
	Proceratophrys boiei
Phyllomedusidae	Phyllomedusa distincta
	Phyllomedusa tetraploidea
