# Supplementary material for: Semicircular canal size constrains vestibular function in miniaturized frogs
Source: Sci Adv. 2022 Jun 15;8(24):eabn1104. doi: 10.1126/sciadv.abn1104 (PMC9200278; doi:10.1126/sciadv.abn1104)
Supplement: Supplementary file 3 — Data S1 to S4 [file sciadv.abn1104_data_s1_to_s4.zip › sciadv.abn1104_data_s4.xlsx]

## Sheet: Data S4
Genus (n)	SVL (mm)	Mass (g)	Jump Distance (mm)	Relative Jump Distance (body lengths)	Launch (ms)	Flight (ms)	Landing (ms)	Recovery Delay (ms)	Cycle (ms)
Adenomera (1)	13.7	0.18	81.98 (22.13)	5.98 (1.62)	40.2 (5.22)	92 (32.96)	38.8 (18.13)	-19.6 (28.27)	387 (38.68)
Aplastodiscus (1)	38.37	4.18	468.34 (18.01)	12.21 (0.47)	127.2 (31.96)	235.4 (31.67)	63.8 (42.58)	-244.6 (61.57)	546.4 (122.38)
Barycholos (1)	25.27	1.32	230.28 (37.28)	9.11 (1.48)	59.6 (3.58)	142.8 (16.93)	64.8 (24.73)	-95.6 (71.34)	390.4 (20.89)
Boana (2)	50.55 (1.25)	6.00 (0.43)	488.34 (59.16)	9.68 (1.27)	106.8 (15.96)	182.2 (31.51)	54.4 (19.04)	-78.6 (34.4)	558.8 (64.48)
Brachycephalus (16)	11.76 (1.18)	0.26 (0.28)	60.74 (26.36)	5.25 (2.6)	41.46 (11.35)	71.51 (27.41)	35.56 (31.43)	67.06 (109.54)	793.11 (318.08)
Chiasmocleis (1)	28.18	1.42	185.6 (26.87)	6.59 (0.95)	52.2 (7.63)	106.2 (9.91)	46.4 (34.18)	-130.4 (44.76)	205.4 (36.12)
Crossodactylus (1)	27.97	1.4	153.82 (81.68)	5.5 (2.92)	47.8 (8.29)	85.4 (39.02)	54.6 (36.32)	-84 (75.45)	293.6 (37.31)
Dendrophryniscus (2)	19.82 (1.43)	0.49 (0.16)	210.98 (55.29)	10.87 (3.55)	61 (19.97)	155.7 (29.56)	36.4 (28.86)	-72 (59.43)	333.5 (52.51)
Dendropsophus (12)	21.62 (4.39)	0.68 (0.59)	331.18 (135.1)	15.4 (6.43)	66.86 (35.53)	167.65 (61.09)	32.86 (39.32)	-64.86 (81.09)	412.18 (95.42)
Elachistocleis (3)	28.37 (0.92)	2.3 (0.28)	171.6 (30.21)	6.05 (1.08)	62.93 (11.16)	105.47 (31.2)	37.47 (9.41)	-88.33 (40.41)	258.53 (31.91)
Hylodes (5)	37.52 (3.75)	4.78 (1.34)	283.56 (109.1)	7.54 (2.64)	82.75 (24.86)	153.04 (67.06)	47.42 (28.79)	-53.5 (68.73)	422.42 (96.4)
Hypsiboas (1)	50.64	3.51	555.35 (101.47)	10.97 (2.00)	90 (5.66)	247 (46.67)	32.5 (12.02)	-124.5 (37.48)	558.0 (43.84)
Ischnocnema (4)	36.73 (2.81)	4.11 (1.6)	306.27 (105.4)	8.28 (2.62)	78 (15.83)	157.89 (55.14)	48.17 (49.57)	-136.2 (70.25)	423.83 (70.9)
Leptodactylus (1)	37.54	4.02	166.03 (40.88)	4.42 (1.09)	103.67 (16.5)	73 (24.58)	66.33 (8.5)	-109.3 (30.27)	426.33 (36.12)
Melanophryniscus (4)	12.96 (0.36)	0.21 (0.02)	36.2 (2.47)	2.79 (0.16)	58.4 (11.39)	47.4 (9.1)	36.15 (18.83)	-64.4 (21.41)	221.15 (23.54)
Odontophrynus (1)	62.89	28.27	179.74 (24.82)	2.86 (0.39)	129.6 (16.13)	73.8 (30.65)	135.4 (26.88)	-204.8 (21.11)	339.6 (20.11)
Phyllomedusa (3)	57.84 (1.69)	9.93 (1.72)	223.33 (25.53)	3.86 (0.41)	182.67 (31.84)	86.27 (33.84)	84.33 (27.62)	-103.3 (3.29)	666.07 (110.49)
Physalaemus (2)	28.77 (4.15)	1.96 (1.38)	207.83 (58.17)	7.24 (1.77)	53.57 (11.32)	149.92 (34.34)	69.24 (53.17)	-189.7 (54.31)	363.06 (78.18)
Proceratophrys (5)	53.76 (5.33)	13.6 (5.76)	251.84 (37.84)	4.71 (0.69)	97.32 (24.42)	135.92 (23.14)	98.08 (30.47)	-225.8 (40.61)	389.2 (65.73)
Pseudopaludicola (1)	17.4	0.48	160.2 (9.69)	9.21 (0.56)	47 (8.34)	112.8 (23.57)	34.6 (4.56)	-98.8 (24.36)	310.2 (43.62)
Rhinella (3)	73.37 (23.68)	60.99 (63.55)	218.03 (34.32)	3.28 (1.24)	143.73 (40.11)	70.67 (45.45)	138.8 (29.95)	-198.2 (42.16)	376.33 (58.49)
Scinax (7)	24.64 (14.05)	2.08 (3.35)	408.17 (179.41)	18.14 (7.15)	60.93 (31.6)	216.14 (60.77)	38.57 (26.03)	-89.46 (97.89)	455.89 (109.59)
Sphaenorynchus (2)	28.51 (1.78)	1.46 (0.19)	406.49 (93.51)	14.4 (3.64)	45 (6.11)	240.29 (60.35)	21.86 (16.5)	-184.1 (33.88)	409.71 (53.38)
Standard deviations for variables in parentheses
